# Supplementary material for: Companion Animal Owners’ Knowledge, Attitudes and Perceptions Regarding Antibiotic Use in Portugal
Source: Antibiotics (Basel). 2024 Jun 7;13(6):533. doi: 10.3390/antibiotics13060533 (PMC11201214; doi:10.3390/antibiotics13060533)
Supplement: Supplementary file 1 [file antibiotics-13-00533-s001.zip]

Archive with 1 entries (1 files):
- antibiotics-3024852-supplementary.pdf
